# Supplementary material for: Prognostic Value of Vascular-Expressed PSMA and CD248 in Urothelial Carcinoma of the Bladder
Source: Front Oncol. 2021 Nov 17;11:771036. doi: 10.3389/fonc.2021.771036 (PMC8635966; doi:10.3389/fonc.2021.771036)
Supplement: Supplementary file 2 [file DataSheet_1.zip]

Archive with 6 entries (6 files):
- Supplementary Table 1.DOCX
- Supporting Data 1.DOCX
- Supporting Data 2.DOCX
- Supporting Data 3.DOCX
- Supporting Data 4.DOCX
- Supporting Data 5.DOCX
